# Supplementary material for: Inter-database validation of a deep learning approach for automatic sleep scoring
Source: PLoS One. 2021 Aug 16;16(8):e0256111. doi: 10.1371/journal.pone.0256111 (PMC8366993; doi:10.1371/journal.pone.0256111)
Supplement: S1 File — (TXT) [file pone.0256111.s002.txt]

200088
200116
200259
200264
200361
200369
200386
200469
200532
200561
200568
200587
200670
200728
200765
200778
200809
200929
200947
200986
201092
201108
201114
201249
201277
201294
201394
201544
201627
201643
201693
201722
201732
201747
201824
201917
202038
202153
202275
202299
202408
202479
202578
202612
202666
202685
202733
202905
202956
203104
203151
203221
203247
203249
203294
203388
203446
203454
203494
203606
203645
203698
203759
203798
203806
203887
203891
203896
203907
203941
204135
204174
204199
204309
204411
204452
204480
204523
204573
204714
204769
204790
204972
205108
205402
205412
205459
205637
205704
205813
205900
205930
205939
205948
206040
206178
206181
206190
206261
206305
206327
206375
